# Supplementary material for: Efficacy and Safety of Sesame Oil Cake Extract on Memory Function Improvement: A 12-Week, Randomized, Double-Blind, Placebo-Controlled Pilot Study
Source: Nutrients. 2021 Jul 28;13(8):2606. doi: 10.3390/nu13082606 (PMC8399671; doi:10.3390/nu13082606)
Supplement: Supplementary file 1 [file nutrients-13-02606-s001.zip]

Archive with 1 entries (1 files):
- nutrients-1292231-supplementary.pdf
